# Supplementary material for: Comprehensive analysis of diverse programmed cell death patterns in the prognosis, tumor microenvironment and drug sensitivity in hepatocellular carcinoma
Source: Medicine (Baltimore). 2023 Dec 1;102(48):e36239. doi: 10.1097/MD.0000000000036239 (PMC10695610; doi:10.1097/MD.0000000000036239)
Supplement: Supplementary file 2 [file medi-102-e36239-s002.xlsx]

## Sheet: Sheet1
Differentially expressed PCD-related genes
NQO1
SFN
EEF1A2
ACSL4
E2F1
SQLE
HSPB1
AKR1C3
G6PD
GBA
CDKN2A
PEA15
TMEM150B
LAPTM4B
HMGB2
CD24
ITGA6
NEU1
CTSA
MELK
RPL8
SORT1
GLA
CPLX2
TRAF2
SNRNP70
SHARPIN
BAX
ATP6V1C1
BCAP31
SQSTM1
ATP6AP1
UFC1
CLN3
RBCK1
PDCD5
UBQLN4
TFRC
HRAS
NUPR1
MMP9
TREM2
DDIT3
ERBB3
DAP3
PPIA
USP21
MSH2
FASTK
SNAPIN
AP1M2
HSPA1A
LARP1
MAGEA3
PARP1
IDUA
HGS
MAZ
DAXX
CDK5
BAK1
GPSM1
AIFM2
MIF
NRBP2
PSMD10
MAPK3
AP1S1
CAPN2
CS
TRIM65
GSDMD
YWHAZ
DEDD
LAMTOR4
CTTN
CDC37
BCL2L12
SLC35F6
CLTA
SREBF2
AATF
RPS7
TCIRG1
GAPDH
RRAGD
PRKAB2
RHEB
LAMTOR2
LGALS3
HSPA1B
HAX1
PRKDC
IFI27L1
PLCG1
CTNNA1
TAF9
GM2A
SRC
HYOU1
FOXO1
HMOX1
IL13RA2
IL33
HGF
ATF3
SLC39A14
S100A8
EPHA2
CTH
ACAA2
THBS1
CD14
FGA
FGG
G0S2
GLS2
CP
SRPX
STEAP3
NGFR
ACSL1
FGB
ADRA1A
RETREG1
SERPINE1
VNN1
DBH
DCN
CXCL12
MT1G
