# Supplementary material for: Comprehensive analysis of diverse programmed cell death patterns in the prognosis, tumor microenvironment and drug sensitivity in hepatocellular carcinoma
Source: Medicine (Baltimore). 2023 Dec 1;102(48):e36239. doi: 10.1097/MD.0000000000036239 (PMC10695610; doi:10.1097/MD.0000000000036239)
Supplement: Supplementary file 3 [file medi-102-e36239-s003.xlsx]

## Sheet: Sheet1
Univariate cox analysis of differentially expressed PCD-related genes
	HR	HR.95L	HR.95H	pvalue
AATF	1.65123	1.22546	2.22493	0.00098
BAK1	1.40143	1.15141	1.70575	0.000762
BAX	1.28486	1.02666	1.60799	0.028537
CD14	0.865246	0.753888	0.993053	0.039481
CD24	1.11948	1.03089	1.21568	0.007292
CTH	0.889395	0.803032	0.985046	0.024509
CTNNA1	1.62609	1.18461	2.23212	0.002628
CTTN	1.33138	1.02412	1.73082	0.032519
DAP3	1.69388	1.23766	2.31827	0.000996
DAXX	1.43406	1.05096	1.9568	0.023003
DDIT3	1.22694	1.03808	1.45016	0.016478
DEDD	1.74761	1.23534	2.47233	0.00161
E2F1	1.24698	1.09321	1.42238	0.001012
FGA	0.899269	0.830248	0.974027	0.009165
FGB	0.912276	0.847653	0.981826	0.014315
FGG	0.911366	0.839874	0.988943	0.025967
HMGB2	1.31689	1.11147	1.56029	0.001466
HMOX1	1.21833	1.06315	1.39617	0.0045
HRAS	1.36336	1.11455	1.66772	0.002571
IL33	0.79483	0.646278	0.977528	0.02961
LGALS3	1.19353	1.06574	1.33664	0.002199
MAGEA3	1.14193	1.04952	1.24249	0.002053
MAZ	1.29112	1.0265	1.62395	0.029003
MELK	1.54967	1.2893	1.86262	3.05e-06
MMP9	1.13687	1.02761	1.25774	0.012838
MSH2	1.79991	1.38005	2.3475	1.45e-05
PARP1	1.30067	1.0177	1.66231	0.035716
PDCD5	1.34127	1.03019	1.74628	0.029192
PEA15	1.37476	1.10194	1.71513	0.004802
PPIA	1.82101	1.34298	2.46919	0.000114
PRKDC	1.52684	1.21115	1.92481	0.000342
PSMD10	1.4539	1.0975	1.92604	0.009098
RBCK1	1.31191	1.03106	1.66927	0.027187
RPS7	1.28709	1.02754	1.61219	0.028062
S100A8	1.19956	1.05723	1.36105	0.004749
SERPINE1	1.11847	1.01662	1.23053	0.021545
SFN	1.16272	1.07359	1.25925	0.000212
SORT1	1.27313	1.04955	1.54435	0.014255
SRC	1.24864	1.06032	1.4704	0.007765
TAF9	1.69006	1.2794	2.23253	0.00022
TRAF2	1.46006	1.13617	1.87627	0.0031
YWHAZ	1.49573	1.21372	1.84327	0.000159
ACSL1	0.886576	0.788734	0.996557	0.043614
AKR1C3	1.27948	1.08036	1.5153	0.004296
G6PD	1.41679	1.26575	1.58585	1.38e-09
NQO1	1.10273	1.03594	1.17382	0.002156
RPL8	1.18678	1.01878	1.38249	0.027888
TFRC	1.29645	1.06961	1.57139	0.008152
ADRA1A	0.724452	0.563879	0.93075	0.011692
ATP6V1C1	1.42971	1.11993	1.82518	0.004117
CDK5	1.60849	1.16898	2.21325	0.003515
CLN3	1.2995	1.02106	1.65387	0.033223
CTSA	1.66515	1.28913	2.15085	9.43e-05
GAPDH	1.50028	1.21358	1.85469	0.000178
HAX1	1.5532	1.15461	2.0894	0.003614
LARP1	1.44028	1.07508	1.92955	0.014479
MAPK3	1.56595	1.17292	2.09068	0.002353
RHEB	1.92026	1.36827	2.69494	0.000161
RRAGD	1.32609	1.08987	1.61351	0.004807
SQSTM1	1.37959	1.17347	1.62192	9.72e-05
TREM2	1.22873	1.07641	1.4026	0.002286
UBQLN4	1.47573	1.15182	1.89072	0.002085
UFC1	1.40489	1.076	1.83431	0.012481
SHARPIN	1.27349	1.01911	1.59138	0.033466
USP21	1.68601	1.25628	2.26272	0.000502
CDKN2A	1.2416	1.0724	1.43749	0.00379
AP1M2	1.11333	1.02347	1.21108	0.012412
ATP6AP1	1.36969	1.0296	1.82211	0.030749
CLTA	1.65073	1.272	2.14223	0.000164
GLA	1.39964	1.14408	1.71228	0.001081
GM2A	1.45077	1.10879	1.89822	0.00667
HGS	1.36081	1.07743	1.71873	0.009711
IL13RA2	1.19439	1.00977	1.41277	0.038135
LAPTM4B	1.32092	1.15635	1.50892	4.14e-05
NEU1	1.27966	1.0636	1.5396	0.008962
