# Supplementary material for: Comprehensive analysis of diverse programmed cell death patterns in the prognosis, tumor microenvironment and drug sensitivity in hepatocellular carcinoma
Source: Medicine (Baltimore). 2023 Dec 1;102(48):e36239. doi: 10.1097/MD.0000000000036239 (PMC10695610; doi:10.1097/MD.0000000000036239)
Supplement: Supplementary file 4 [file medi-102-e36239-s004.xlsx]

## Sheet: Sheet1
GSEA analysis of hallmark genesets between high- and low-PCDscore groups
Term	ES	NES	pvalue	FDR	FWER
BILE_ACID_METABOLISM	0.5989	1.8698	0.0146	0.0271	0.08
XENOBIOTIC_METABOLISM	0.5367	1.8297	0.0146	0.0193	0.104
ESTROGEN_RESPONSE_EARLY	-0.4176	-1.5493	0.0472	0.0865	0.436
HYPOXIA	-0.431	-1.5756	0.0448	0.0778	0.396
APICAL_JUNCTION	-0.4646	-1.6266	0.0419	0.0754	0.318
ESTROGEN_RESPONSE_LATE	-0.4662	-1.8568	0	0.0184	0.082
IL2_STAT5_SIGNALING	-0.4865	-1.6374	0.0458	0.0743	0.304
UV_RESPONSE_UP	-0.4896	-1.9514	0	0.0101	0.043
SPERMATOGENESIS	-0.5101	-1.8012	0	0.0242	0.128
P53_PATHWAY	-0.5134	-1.8771	0	0.016	0.071
APICAL_SURFACE	-0.5174	-1.5927	0.0341	0.0793	0.365
REACTIVE_OXYGEN_SPECIES_PATHWAY	-0.5188	-1.8275	0.0116	0.0208	0.104
GLYCOLYSIS	-0.5439	-2.1689	0	0.0074	0.003
PROTEIN_SECRETION	-0.5512	-1.6868	0.0427	0.0553	0.242
WNT_BETA_CATENIN_SIGNALING	-0.567	-1.5997	0.0227	0.0833	0.358
MTORC1_SIGNALING	-0.5689	-2.1073	0	0.0035	0.004
PI3K_AKT_MTOR_SIGNALING	-0.5766	-1.9915	0.0021	0.0076	0.026
DNA_REPAIR	-0.6047	-2.0526	0	0.0058	0.01
MYC_TARGETS_V1	-0.6145	-1.9768	0.002	0.0088	0.032
UNFOLDED_PROTEIN_RESPONSE	-0.619	-2.1508	0	0.0053	0.004
MYC_TARGETS_V2	-0.6483	-1.9027	0.0118	0.014	0.055
MITOTIC_SPINDLE	-0.6611	-1.8489	0	0.0185	0.088
G2M_CHECKPOINT	-0.7658	-2.0046	0	0.0073	0.02
E2F_TARGETS	-0.7918	-2.0191	0	0.008	0.018
